# Supplementary material for: Double feature selection and cluster analyses in mining of microarray data from cotton
Source: BMC Genomics. 2008 Jun 20;9:295. doi: 10.1186/1471-2164-9-295 (PMC2441630; doi:10.1186/1471-2164-9-295)
Supplement: Additional file 1 — Microarray expression data for Set 1 genes (125). The normalized expression values for Set 1 genes from Pima and TM1 developmental relative to the expression at 5 dpa. Genes are ordered according to the cluster number (as shown in Table 2). Functional descriptions were developed by BLASTing against NR unigene set (Genbank) and Arabidopsis (TAIR7) databases. [file 1471-2164-9-295-S1.xls]

## Sheet: Sheet1
Supplementary Table 1:
			Pima Expression profiles (Normalized Log ratio)						TM1 Expression profiles (Normalized Log ratio)
Probe ID	DBid	Cluser #	8dp	11dpa	14dpa	17dpa	21dpa	24dpa	8dp	10dpa	14dpa	17dpa	21dpa	24dpa	Description (Genbank)	GO biological process	GO molecular function	GO cellular component	Description (TAIR7)	GO_Desc	EST	Contig	User Notes
GA_10dpa_fiberEST_02576	TC31979	1	1.18756	0.846745	0.866938	0.29937	0.45376	0.291183	2.07053	0.01	1.06253	0.192109	0.720964	2.77022	Hypothetical protein At3g07565		GO:0003677	GO:0005634	similar to unknown protein [Arabidopsis thaliana] (TAIR:AT1G10820.2); similar to OSJNBa0067K08.3 [Oryza sativa (japonica cultivar-group)] (GB:CAE03109.1); similar to Os05g0305700 [Oryza sativa (japonica cultivar-group)] (GB:NP_001055150.1); similar to H0322F07.7 [Oryza sativa (indica cultivar-group)] (GB:CAH67770.1); contains InterPro domain Homeodomain-like; (InterPro:IPR009057)		GA__Ed0108H06r	CON_002_01584
GA_10dpa_fiberEST_02933	TC35565	1	1.0455	0.0665231	1.39668	0.351111	1.59328	0.616854	0.602486	0.872363	0.925304	0.964398	1.18345	2.60268	Unknown function						GA__Ed0077D11r	CON_002_00869
GA_10dpa_fiberEST_00017	TC40605	1	0.982003	1.30134	1.40639	1.26225	2.11404	1.11188	1.28254	1.37078	1.63807	3.38698	3.97237	6.9644	Unknown function						GA__Ed0003H02f	CON_001_05505
GA_10dpa_fiberEST_00099	TC39425	1	1.24229	1.45902	1.12818	1.08824	0.666187	1.08975	3.97237	1.54864	1.84165	2.2974	0.88454	17.6305	Arabidopsis thaliana genomic DNA, chromosome 5, P1 clone:MPF21	GO:0045449					GA__Ed0046E09f
GA_10dpa_fiberEST_07368	TC30588	1	1.08147	0.949276	0.672218	0.716481		0.114229	1.11497	0.745355	0.743291	0.537747	0.778625	25.6342	WD-repeat protein CGI-48	GO:0006355	GO:0004871	GO:0005634	transducin family protein / WD-40 repeat family protein		GA__Eb0039N06f	CON_001_13651
GA_10dpa_fiberEST_10567	TC27534	1	1.03354	1.07549	1.23285	1.54435	1.62676	1.45801	0.466517	0.694478	0.580352	1.61776	1.57789	10.1965	Putative anthranilate N-hydroxycinnamoyl/benzoyltransferase		GO:0016740		transferase family protein		GA__Eb0001K12f	CON_034_04496
GA_10dpa_fiberEST_06888	TC34232	1	0.688725	1.20832	0.669428	1.03944	1.30858	2.17347	0.123279	0.251739	0.183011	1.63921	0.320856	9.71356	Hypothetical protein RXW8			GO:0016020	RXW8		GA__Eb0030M21f	CON_001_06931
GA_10dpa_fiberEST_06088	TC36907	1	1.61552	0.267943		0.985344	0.96835		1.12039	2.04202	0.824162	3.4822	0.493116	35.7532	Unknown function						GA__Eb0031N10f	CON_001_09275
GA_10dpa_fiberEST_06451		1	1.02108	0.993733	0.967679	1.47121	2.44528	2.31338	0.909408	1.34723	1.54971	3.81055	3.86375	9.91766	Unknown function
GA_10dpa_fiberEST_07078		1	1.21335	0.913198	1.29684	1.2033	1.86736	2.15846	0.83915	0.98678	1.57462	8.05564	8.75435	11.4716	Unknown function						GA__Eb0016J01f	CON_001_05783
GA_10dpa_fiberEST_06866		1	2.02792	0.482968	1.31768	1.84038	2.71321	3.73213	2.86791	1.05519	4.05584	7.6211	15.6707	23.1029	Unknown function						GA__Eb0030I03f	CON_001_12904
GA_10dpa_fiberEST_00722		1	1.17121	3.63008	1.12506	1.6358	1.31677	0.643495	0.898132	1.11265	0.99151	1.31677	1.5252	3.86375	Oxylase-like protein	GO:0017000	GO:0016216		oxidoreductase, 2OG-Fe(II) oxygenase family protein		GA__Ed0087G11f
GA_10dpa_fiberEST_09677	TC32476	1	1.73989	2.08493	3.50642	2.56685	1.89212	2.36199	1.44995	1.45095	2.47942	6.9163	9.64646	13.0864	Putative ripening-related protein	GO:0009607			MLP28 (MLP-LIKE PROTEIN 28)		GA__Ea0026P20	CON_001_05522
GA_10dpa_fiberEST_02832	TC34186	2	0.929161	1.53262	1.25353	0.523405	0.323088	0.289172	3.31728	2.05623	3.50642	3.29436	3.43426	3.09513	Unknown function						GA__Ed0067E04r
GA_10dpa_fiberEST_07246	TC32254	2	0.965669	1.45095	1.86219	1.67946	0.48971	0.373712	1.99861	1.64262	2.46229	2.18859	2.53151	2.01391	Beta-tubulin	GO:0046785	GO:0005525	GO:0045298			GA__Eb0038J06f	CON_001_08630
GA_10dpa_fiberEST_08553	TC34375	2	0.932386	0.818469	0.684442	0.264255	0.060371	0.0532897	2.94854	0.699308	1.3566	1.1321	0.870551	0.774319	Unknown function						GA__Ea0014N10	CON_001_07632
GA_10dpa_fiberEST_00974	TC28861	2	0.7884	1.2518	1.2781	0.505927	0.186856	0.211686	1.36131	1.38415	2.39496	2.49666	2.2974	2.08493	Expansin 1	GO:0009664		GO:0005576	ATEXPA4 (ARABIDOPSIS THALIANA EXPANSIN A4)		GA__Ed0108H10f
GA_10dpa_fiberEST_05078		2	1.053	1.00409	1.2518	0.716481	0.384219	0.325335	1.51047	1.2861	2.28153	2.32947	2.01391	1.67249	Ran-specific GTPase-activating protein	GO:0007165	GO:0008536	GO:0005737			GA__Eb0026B16f	CON_001_12075
GA_10dpa_fiberEST_12638	TC32166	2	1.11342	1.28254	1.22095	0.741748	0.151774	0.128514	1.84421	1.78633	2.15846	1.98756	1.72907	1.23285	Putative aquaporin PIP2-2	GO:0006810	GO:0005215	GO:0016020	PIP2;8/PIP3B (plasma membrane intrinsic protein 2;8); water channel		GA__Ea0013I04	CON_050_04508
GA_10dpa_fiberEST_01733	TC27799	2	0.72749	0.784584	0.635076	0.214641	0.106579	0.164938	1.85832	1.31221	1.72668	1.6358	0.960195	1.12584	Unknown function						GA__Ed0037E04r
GA_10dpa_fiberEST_10522	TC37468	2	0.727995	0.837406	0.466517	0.183011	0.0669858	0.064704	1.264	1.05146	0.913198	0.700764	0.417544	0.260616	Hypothetical protein F17C15_30		GO:0003824		GDSL-motif lipase/hydrolase family protein		GA__Ea0013K05	CON_007_04002
GA_10dpa_fiberEST_00112	TC32541	2	0.872363	0.616426	0.486328	0.148651	0.230047	0.11344	1.37554	1.10114	1.337	1.13053	1.34817	1.60993	Unknown function						GA__Ed0046G11r	CON_001_07966
GA_10dpa_fiberEST_09584		2	0.833931	1.01424	0.840314	0.735094	0.258816	0.133972	1.27103	1.2861	1.52944	1.45498	1.43396	0.739181	Unknown function						GA__Ea0022G09	CON_001_11111
GA_10dpa_fiberEST_01869	TC27915	2	1.37078	0.972385	1.01974	0.511569	0.353553	0.307786	6.54322	4.99332	5.85634	5.81589	1.84676	1.29235	Long chain fatty acid elongation enzyme		GO:0016853	GO:0016021	GNS1/SUR4 membrane family protein		GA__Ed0043C03r
GA_10dpa_fiberEST_10715	TC32323	2	0.743807	1.31768	1.31403	0.708579	0.295248	0.320856	1.22689	1.1088	1.16473	1.38319	1.2781	1.65519	Unknown function						GA__Ed0048B05r	CON_001_07424
GA_10dpa_fiberEST_06183		2	1.96564	1.89737	1.52309	0.835088	0.14161	0.0733022	4.19887	3.63008	4.75683	4.37718	3.20428	2.36199	Tonoplast membrane integral protein ZmTIP4-4	GO:0006810	GO:0005215	GO:0016021			GA__Eb0009N04f	CON_001_09641
GA_10dpa_fiberEST_03127	TC41739	2	1.02427	1.05834	1.50316	0.432269	0.234881	0.0698304	1.20581	1.36415	1.74473	1.71356	1.86607	1.9172	T29M8.7 protein	GO:0006783	GO:0004325		senescence-associated protein-related	Porphyrin and chlorophyll metabolism	GA__Ed0096B12f	CON_001_07914
GA_10dpa_fiberEST_11797	TC28313	2	0.699793	0.389582	0.243164	0.183011	0.293209	0.134904	0.840896	0.776469	0.817335	0.678302	0.652025	0.544876	GTP-binding protein	GO:0007264	GO:0005525		ARA/Ara-1/AtRABA5e/AtRab11D (Arabidopsis Rab GTPase homolog A5e); GTP binding		GA__Ec0038B02r	CON_007_03964
GA_10dpa_fiberEST_11430	TC32320	2	0.786217	1.37745	1.45498	0.853818	0.214641	0.193446	1.28254	1.14155	1.42701	1.47631	1.12117	0.906262	Unknown function				RD22 (RESPONSIVE TO DESSICATION 22)		GA__Ed0057B05r	CON_002_01864
GA_10dpa_fiberEST_11086	TC37020	2	1.0134	1.1607	1.18345	0.912565	0.662504	0.353553	1.62225	1.65176	1.84933	1.58118	1.57899	1.49381	Unknown function						GA__Ed0108C10f	CON_003_02332
GA_10dpa_fiberEST_03757	TC37049	2	1.99308	1.58337	0.956674	0.397768	0.119908	0.208772	2.8481	2.26577	2.23457	1.74594	0.918913	0.87904	Putative beta-galactosidase precursor	GO:0005975	GO:0005529	GO:0009341	BGAL13 (beta-galactosidase 13); beta-galactosidase	Glycosphingolipid metabolism, Glycosaminoglycan degradation, N-Glycan degradation, Glycerolipid metabolism, Galactose metabolism	GA__Ed0098D11r	CON_003_02806
GA_10dpa_fiberEST_01820	TC33710	2	1.089	0.893785	0.711532	0.605417	0.48971	0.351111	1.07475	1.08523	1.21419	1.28788	1.39474	1.45599	Unknown function						GA__Ed0041E06r	CON_001_08624
GA_10dpa_fiberEST_12408	TC27396	2	0.953761	1.14472	0.869947	0.805524	0.473029	0.400535	0.987738	1.1042	1.38607	1.47121	1.46612	1.69232	Calmodulin NtCaM10		GO:0005509		CAM7 (CALMODULIN 7); calcium ion binding		GA__Ed0056F10r	CON_003_02978
GA_10dpa_fiberEST_11716	TC27678	2	0.940435	0.82245	0.561361	0.266093	0.0579117	0.0490365	0.902501	0.84148	0.741233	0.742262	0.554785	0.356013	Unknown function				gibberellin-regulated family protein		GA__Ea0014B05	CON_014_04375
GA_10dpa_fiberEST_12232	TC37570	2	0.996616	1.03004	0.68302	0.25349	0.170755	0.132127	1.27368	1.00378	1.02997	1.00898	0.603322	0.645281	Putative monocopper oxidase precursor		GO:0005507	GO:0016020	SKU5 (skewed 5); copper ion binding		GA__Ed0079H11r	CON_003_02289
GA_10dpa_fiberEST_05134	TC27812	2	0.972722	0.981935	1.28432	0.15932	0.0717936	0.0743254	1.26138	1.03749	1.07848	0.991785	0.538493	0.373712	ABC transporter		GO:0017111		ABC transporter family protein	Purine metabolism, Thiamine metabolism	GA__Ea0024E22	CON_001_09788
GA_10dpa_fiberEST_11289	TC29932	2	0.924663	1.17936	1.41716	1.72788	0.964799	0.400535	1.46713	1.36415	1.78633	1.9	2.11404	1.73748	Tubulin beta-1	GO:0007018	GO:0005198	GO:0005874	TUB8 (tubulin beta-8)		GA__Ec0011E12f
GA_10dpa_fiberEST_11614	TC37112	2	0.720964	0.654289	0.544498	0.41466	0.303549	0.122428	0.802737	0.866337	0.738157	0.767373	0.707107	0.522318	40S ribosomal protein S18	GO:0006412	GO:0003723	GO:0005840	40S ribosomal protein S18 (RPS18B)		GA__Ed0062H02f	CON_014_04365
GA_10dpa_fiberEST_12309	TC32285	2	1.18756	1.66786	3.13834	1.81882	0.241484	0.420448	1.68646	1.2466	1.55725	1.68529	2.04202	1.99446	Putative beta-ketoacyl-CoA synthase	GO:0009058	GO:0016740		beta-ketoacyl-CoA synthase, putative		GA__Ed0105F03f	CON_015_04382
GA_10dpa_fiberEST_01246	TC28384	2	1.28165	2.17347	2.62079	1.16151	0.444421	0.463294	2.46229	2.65737	3.34035	4.37718	2.88786	2.23457	Expressed protein	GO:0045449	GO:0008270	GO:0005634	zinc finger (C2H2 type) family protein		GA__Ed0016A07r	CON_001_13202
GA_10dpa_fiberEST_10986	TC27563	2	0.726986	0.384219	0.186856	0.287175	0.164938	0.0426888	1.02676	0.903127	0.865737	0.84148	0.824162	0.722966	Tonoplast intrinsic protein bobTIP26-1	GO:0006810	GO:0005215	GO:0016020	GAMMA-TIP (Tonoplast intrinsic protein (TIP) gamma); water channel		GA__Eb0017H16f	CON_015_04387
GA_10dpa_fiberEST_12542	TC37757	2	0.946714	0.742776	0.686818	0.639936	0.31864	0.133046	0.771105	0.98719	0.926588	1.05687	1.05841	1.13053	60S ribosomal protein L5	GO:0006412	GO:0003735	GO:0005840	ATL5 (A. THALIANA RIBOSOMAL PROTEIN L5); structural constituent of ribosome		GA__Ed0013H08r	CON_009_04157
GA_10dpa_fiberEST_11110	TC29026	2	1.00207	1.68646	2.14355	0.896888	0.289172	0.336808	1.70409	1.73027	3.01049	2.94854	2.56685	2.37841	Thymidylate kinase	GO:0006235	GO:0016740		similar to unknown protein [Arabidopsis thaliana] (TAIR:AT1G11220.1); similar to cotton fiber expressed protein 1 [Gossypium hirsutum] (GB:AAC33276.1); contains InterPro domain Protein of unknown function DUF761, plant; (InterPro:IPR008480)	Pyrimidine metabolism	GA__Ea0022G22	CON_002_02088
GA_10dpa_fiberEST_07645	TC39184	2	0.817902	0.947764	0.788947	0.271684	0.220676	0.184284	1.24487	1.08222	1.10114	1.05973	0.883315	0.782954	Unknown function						GA__Ec0031H09r	CON_001_06559
GA_10dpa_fiberEST_03038	TC37378	2	1.09885	1.41814	1.73267	1.11806	0.642158	0.617281	1.78633	1.44693	2.21914	2.28153	2.44528	2.73208	Ras-related protein Rab11C	GO:0015031	GO:0005525		AtRABA2b (Arabidopsis Rab GTPase homolog A2b); GTP binding		GA__Ed0087E09r	CON_001_09098
GA_10dpa_fiberEST_12569	TC32885	2	1.60325	3.94493	5.27803	3.43426	0.983911	0.672684	1.43098	1.35191	2.63902	2.77022	2.73208	2.71321	Hypothetical protein F24F17.4	GO:0008152	GO:0016491	GO:0005615	short-chain dehydrogenase/reductase (SDR) family protein		GA__Ea0027B18	CON_008_04065
GA_10dpa_fiberEST_03668	TC27812	2	1.2492	1.40056	1.80125	0.260616	0.0896222	0.0987552	1.29056	1.06829	1.24833	1.18099	0.662044	0.541488	ABC transporter		GO:0005524		ABC transporter family protein	Purine metabolism, Thiamine metabolism	GA__Ed0033H01r	CON_003_02727
GA_10dpa_fiberEST_04269	TC28387	3	0.845572	0.381565	0.469761	2.2974	3.50642	4.37718	0.527046	0.463294	0.368567	0.356013	0.566442	0.886382	Beta-galactosidase	GO:0005975	GO:0016798	GO:0009341	BGAL8 (beta-glactosidase 8); beta-galactosidase	Glycosphingolipid metabolism, Glycosaminoglycan degradation, N-Glycan degradation, Glycerolipid metabolism, Galactose metabolism	GA__Eb0020O06f	CON_001_08943
GA_10dpa_fiberEST_10417	TC27288	3	0.820173	0.621575	0.41466	0.662963	1.76785	1.05497	0.697855	0.825878	0.48971	0.591726	0.219151	0.213159	SBT2 protein	GO:0006508	GO:0004289		subtilase family protein		GA__Ea0029F08	CON_011_04286
GA_10dpa_fiberEST_03168	TC38821	3	1.01213		6.58873	0.908148	0.925304		0.334482	0.948224	0.613017	1.06459	1.20916	0.0384733	Hypothetical protein At3g17510	GO:0006468	GO:0004672			Toll-like receptor signaling pathway, Regulation of actin cytoskeleton, MAPK signaling pathway, Apoptosis, TGF-beta signaling pathway, Wnt signaling pathway, Alzheimer's disease, Circadian rhythm, Phosphatidylinositol signaling system, Jak-STAT signaling pathway	GA__Ed0100C05r	CON_001_07699
GA_10dpa_fiberEST_05490		3	1.53475	2.34567	2.96905	12.7286	35.261	33.5909	1.08147	0.997079	1.08673	1.14552	1.36888	1.79876	Unknown function							CON_001_07207
GA_10dpa_fiberEST_00223	TC40618	3	0.998961	0.931095	0.974139	1.75564	2.32947	2.36199	1.02626	0.913198	0.692555	0.74898	0.536258	0.392292	Unknown function						GA__Ed0051C06r	CON_002_00583
GA_10dpa_fiberEST_06990	TC28057	3	1.02363	0.972183	1.85189	11.3137	16.1113	14.8254	1.50108	1.2201	1.34817	1.15509	2.11404	3.16017	Unknown function						GA__Eb0037C17f	CON_001_09919
GA_10dpa_fiberEST_12254	TC36693	3	0.948947	0.680657	0.825878	1.28967	2.23457	2.41162	0.406126	0.473029	0.279322	0.295248	0.371131	0.435275	Unknown function						GA__Ea0008E08	CON_001_10400
GA_10dpa_fiberEST_10518	TC39612	3	1.64604	0.886996	1.53581	2.92817	2.90794	3.73213	0.601235	0.652025	0.621575	0.515842	0.572362	0.366021	Putative translation initiation factor eIF-1A	GO:0006413	GO:0003723		eukaryotic translation initiation factor 1A, putative / eIF-1A, putative / eIF-4C, putative		GA__Ea0009N10	CON_002_01117
GA_10dpa_fiberEST_00620		3	0.855081	0.448133	0.239816	0.912123	1.04754	3.09513	0.674084	0.84364	0.481854	0.524131	0.350301	0.298679	Sucrose synthase	GO:0009058	GO:0016757		SUS4; UDP-glycosyltransferase/ sucrose synthase/ transferase, transferring glycosyl groups;SUS4; UDP-glycosyltransferase/ sucrose synthase/ transferase, transferring glycosyl groups;SUS4; UDP-glycosyltransferase/ sucrose synthase/ transferase, transferring glycosyl groups	Starch and sucrose metabolism	GA__Ed0079E08f	CON_001_10831
GA_10dpa_fiberEST_04766	TC34969	3	1.16959	1.94666	2.71321	3.86375	1.96564	2.58471	0.742776	0.759962	0.65022	0.568803	0.586824	0.389582	Calcium-dependent protein kinase	GO:0006468	GO:0005524		CPK32 (CALCIUM-DEPENDENT PROTEIN KINASE 32); calcium- and calmodulin-dependent protein kinase/ kinase	Toll-like receptor signaling pathway, Regulation of actin cytoskeleton, MAPK signaling pathway, Apoptosis, TGF-beta signaling pathway, Wnt signaling pathway, Alzheimer's disease, Circadian rhythm, Phosphatidylinositol signaling system, Jak-STAT signaling pathway	GA__Eb0001D16f	CON_001_12475
GA_10dpa_fiberEST_04063		3	1.09429	1.03641	0.713013	1.01593	1.25006	1.19831	0.575545	0.870551	0.482968	0.368567	0.266093	0.175556	Unknown function						GA__Ea0028G16	CON_001_04606
GA_10dpa_fiberEST_12210	TC27955	3	0.767905	1.51992	1.56157	1.49071	2.31338	2.47942	0.525222	0.698339	0.486328	0.432269	0.493116	0.400535	Unknown function						GA__Ed0082B05f	CON_010_04243
GA_10dpa_fiberEST_00949	TC33721	3	1.27191	1.26927	0.160428	0.762072	0.513701	0.681129	0.547526	0.55787	0.503827	0.51979	0.136787	0.0683934	NPH3 domain containing protein-like	GO:0009416	GO:0004871		similar to unknown protein [Arabidopsis thaliana] (TAIR:AT1G27100.1); similar to Cytosolic fatty-acid binding; Actin-crosslinking proteins [Medicago truncatula] (GB:ABE82702.1); contains InterPro domain Protein of unknown function DUF569; (InterPro:IPR007679); contains InterPro domain Actin-crosslinking proteins; (InterPro:IPR008999)		GA__Ed0106E04f
GA_10dpa_fiberEST_00143	TC34714	3	0.991717	1.52732	1.93321	1.67597	0.82645	0.761544	0.584389	0.771105	0.75419	0.666649	0.631126	0.138696	Gb|AAD25584.1	GO:0000160	GO:0016301	GO:0005622	CPL4 (C-TERMINAL DOMAIN PHOSPHATASE-LIKE 4)	Regulation of actin cytoskeleton, MAPK signaling pathway, Dentatorubropallidoluysian atrophy (DRPLA), Apoptosis, Jak-STAT signaling pathway	GA__Ed0048F02f	CON_001_12915
GA_10dpa_fiberEST_12134	TC32719	3	5.42642	69.0706	83.2859	68.1197	81.0084	33.1285	1.2008	0.923382	1.89343	2.20381	5.46416	4.65893	Lipid transfer protein	GO:0006869	GO:0008289				GA__Ed0090H07r	CON_012_04337
GA_10dpa_fiberEST_04959		3	2.49666			4.46915		1.71594	0.588861	0.482968	0.351111	0.255253	0.20166	0.164938	Unknown function						GA__Eb0043M08f	CON_001_05037
GA_10dpa_fiberEST_11644	TC32463	3	1.03161	0.948224	0.899378	0.635076	0.54601	0.690159	0.271684	0.295248	0.186856	0.115824	0.080772	0.0514744	Glutathione S-transferase		GO:0016740		ATGSTU18 (GLUTATHIONE S-TRANSFERASE 29); glutathione transferase	Glutathione metabolism	GA__Ed0101C05r	CON_017_04411
GA_10dpa_fiberEST_08535		3	0.962861	0.722966	0.838568	1.05775	1.85446	1.60103	0.559419	0.577543	0.411796	0.438303	0.463294	0.293209	Unknown function							CON_001_11390
GA_10dpa_fiberEST_10650	TC32260	3	0.719467	0.426317	0.236514	0.915734	2.82843	2.63902	0.792784	0.683968	0.612168	0.565657	0.476319	0.444421	CER1-like protein	GO:0008152	GO:0003824		CER1 (ECERIFERUM 1)		GA__Ed0070F01r	CON_005_03726
GA_10dpa_fiberEST_06907		3	1.89868	3.68075	2.60268				0.842063	0.883315	0.843816	0.760489	0.789494	0.532185	Unknown function						GA__Eb0001B24f	CON_001_10162
GA_10dpa_fiberEST_05582		3	1.28076	0.786763			3.29436		0.423373	0.463294	0.438303	0.441352	0.429283	0.0665231	Unknown function						GA__Eb0028C17f	CON_001_13465
GA_10dpa_fiberEST_09615		3		1.10191	0.576743	3.4822		22.9433	1.13761	1.16878	0.910039	1.16312	0.779165	3.20428	Unknown function						GA__Eb0014G08f	CON_001_08595
GA_10dpa_fiberEST_12579	TC32600	3	0.869947	0.899378	0.58156	0.670821	0.562139	0.602904	0.504876	0.59957	0.51477	0.323088	0.271684	0.101532	Unknown function				transcription factor/ transcription regulator		GA__Eb0011D24f	CON_004_03161
GA_10dpa_fiberEST_10639	TC27509	3	1.29954	1.69349	2.36199	11.5514	15.2422	33.1285	1.30949	1.07624	1.07624	1.08975	1.21504	1.83783	Membrane-anchored endo-1,4-beta-glucanase	GO:0005975	GO:0004553		KOR1 (KORRIGAN); hydrolase, hydrolyzing O-glycosyl compounds	Starch and sucrose metabolism	GA__Ea0004P16	CON_017_04412
GA_10dpa_fiberEST_11385	TC34666	3	0.61005	0.441352	0.297302	0.230047	0.909408	0.670356	0.307786	0.283221	0.136787	0.139661	0.125	0.111105	Unknown function						GA__Ed0059A01r	CON_001_08797
GA_10dpa_fiberEST_00091	TC39838	3	3.89062	2.88786		2.78949			0.726483	0.774319	0.567228	0.527411	0.502432	0.332171	Putative ZF-HD homeobox protein			GO:0005634	ATHB29/ZFHD1 (ZINC FINGER HOMEODOMAIN 1); DNA binding / transcription factor/ transcriptional activator		GA__Ed0046D07f	CON_001_13317
GA_10dpa_fiberEST_02992		3	1.10684	1.01042	2.79791	18.1178	14.5539	14.0095	1.28402	1.18181	1.21436	1.07948	1.14134	1.51327	Cellulose synthase catalytic subunit	GO:0016567	GO:0008270	GO:0016020	CESA3 (CELLULASE SYNTHASE 3); cellulose synthase/ transferase, transferring glycosyl groups;CESA3 (CELLULASE SYNTHASE 3); cellulose synthase/ transferase, transferring glycosyl groups;CESA3 (CELLULASE SYNTHASE 3); cellulose synthase/ transferase, transferring glycosyl groups	Starch and sucrose metabolism	GA__Ed0083F03r	CON_003_02963
GA_10dpa_fiberEST_03683	TC38663	3	0.790041	0.678773	0.659297	1.12896	3.16017	1.9066	0.657016	0.676893	0.531816	0.473029	0.435275	0.325335	Nucleic acid binding protein-like	GO:0006355	GO:0003677		PHD finger family protein		GA__Ed0056E07r	CON_003_02894
GA_10dpa_fiberEST_06126	TC39353	3	3.4822	3.07375	6.54322	54.5686	27.4741	46.5271	0.936986	1.21083	0.853226	0.81169	1.93321	2.17347	CDNA sequence BC027373		GO:0005515		kelch repeat-containing F-box family protein		GA__Ea0029D03	CON_001_13427
GA_10dpa_fiberEST_00147	TC32128	3	0.82188	0.725476	0.541863	0.656106	0.5	0.699793	0.655651	0.550571	0.346277	0.260616	0.204476	0.133046	Unknown function						GA__Ed0048G12r	CON_001_04610
GA_10dpa_fiberEST_02353	TC33385	3	0.970029	1.31951	1.54649	1.06474	0.855002	0.613017	0.371131	0.780787	0.595016	0.546389	0.690637	0.0865694	Ethylene-responsive RNA helicase		GO:0016787		DEAD box RNA helicase, putative (RH20)		GA__Ed0091A10r	CON_001_09557
GA_10dpa_fiberEST_03386	TC34812	3	0.750019	1.00069	2.73208	0.738157		0.832776	0.576743	0.872363	0.934327	1.44995	1.06047	0.125869	Peptidylprolyl isomerase	GO:0006457	GO:0003755				GA__Ed0029G02r	CON_001_10079
GA_10dpa_fiberEST_10602	TC27337	3	0.918276	0.754713	0.486328	1.95071	2.04202	3.34035	0.386891	0.707597	0.403321	0.264255	0.301452	0.309927	Flavanone 3-hydroxylase	GO:0009813	GO:0016491		F3H (TRANSPARENT TESTA 6); naringenin 3-dioxygenase		GA__Ed0047D11f
GA_10dpa_fiberEST_04501	TC37642	3	1.98619	9.84915	0.83915	5.02805		5.46416	1.67249	0.924023	0.996837	0.883927	0.745872	0.506628	Actin		GO:0005198	GO:0015629	ACT1 (ACTIN 1); structural constituent of cytoskeleton		GA__Ea0033H07	CON_001_13901
GA_10dpa_fiberEST_01667		3	0.820173	1.33607	1.0184	0.748462	0.595841	0.713013	0.72951	0.622437	0.553632	0.682074	0.408951	0.0859714	Unknown function						GA__Ed0034D11r	CON_001_08263
GA_10dpa_fiberEST_00067	TC33153	3	1.27987	0.901875	1.26663	1.5042	1.70055	1.73628	2.17347	1.95613	1.73869	1.62113	1.36509	0.108819	Growth-on protein GRO11	GO:0006508	GO:0008233	GO:0016021	protease-associated (PA) domain-containing protein		GA__Ed0045G06r	CON_001_05880
GA_10dpa_fiberEST_00905	TC33468	3	0.736624	0.486328	0.397768	0.496546	0.917004	0.817902							Arabidopsis thaliana genomic DNA, chromosome 3, P1 clone: MSJ11		GO:0003677		MBD11 (methyl-CpG-binding domain 11); DNA binding		GA__Ed0102B10f
GA_10dpa_fiberEST_00139	TC39120	3	1.51677	1.2201	1.41912	1.86995	2.26577	1.95206	1.02925	0.903127	0.898755	0.771105	0.652025	0.476319	Unknown function				similar to NERD [Medicago truncatula] (GB:ABE94711.1); contains InterPro domain NERD; (InterPro:IPR011528)		GA__Ed0048C10r	CON_001_10780
GA_10dpa_fiberEST_07978	TC33479	3	1.91454	1.34723	2.02792	5.6962	11.0809	16.5642	1.09126	0.91955	0.956409	0.926588	1.45599	2.9897	Unknown function						GA__Eb0002G07f	CON_001_07928
GA_10dpa_fiberEST_02291	TC28882	3	1.37364	1.1065	1.17121	1.31768	3.55537	3.18215	0.922743	1.03505	0.767905	0.456916	0.51979	0.493116	Unknown function						GA__Ed0087D08r	CON_001_05915
GA_10dpa_fiberEST_10590	TC32217	3	0.724973	0.260616	0.15932	0.568803	0.588861	0.658384	0.872968	0.684917	0.334482	0.255253	0.138696	0.156041	Sucrose synthase	GO:0005985	GO:0016740		SUS1 (SUCROSE SYNTHASE 1); UDP-glycosyltransferase/ sucrose synthase	Starch and sucrose metabolism	GA__Ea0032D04	CON_003_02625
GA_10dpa_fiberEST_03469	TC31005	3		1.05995	1.33607	0.992955	0.778625	3.16017	0.926588	0.762601	0.674551	0.621575	0.504876	0.460094	Unknown function						GA__Ed0044C12f
GA_10dpa_fiberEST_00016	TC38828	3	1.16312	1.2466	1.72071	1.45599	1.6644	1.75686	0.773783	0.834509	0.683968	0.612593	0.463294	0.320856	Calcium-dependent protein kinase	GO:0006468	GO:0005509		CPK9 (CALMODULIN-DOMAIN PROTEIN KINASE 9); calcium- and calmodulin-dependent protein kinase/ kinase	Toll-like receptor signaling pathway, Regulation of actin cytoskeleton, MAPK signaling pathway, Apoptosis, TGF-beta signaling pathway, Wnt signaling pathway, Alzheimer's disease, Circadian rhythm, Phosphatidylinositol signaling system, Jak-STAT signaling pathway	GA__Ed0003G10f	CON_001_12243
GA_10dpa_fiberEST_09957	TC37306	4	0.929805	1.50212	2.21914	2.02792	0.940239	0.23816	2.11404	1.77769	3.43426	3.81055	6.02099	5.1337	Putative mitochondrial protein	GO:0006118	GO:0005524		integral membrane family protein	Purine metabolism, Thiamine metabolism	GA__Eb0014A04f	CON_011_04301
GA_10dpa_fiberEST_08028	TC32937	4	1.18509	0.460094	0.222211	0.15822		0.0960547	1.63694	1.54971	1.99861	2.44528	3.20428	2.80889	Unknown function						GA__Ea0002I21	CON_002_00880
GA_10dpa_fiberEST_08780		4	1.26751	1.10114	1.57026	1.53581	2.54912	1.85703	0.83915	10.0561	8.39773	13.1775	19.4271	110.661	Unknown function							CON_001_13394
GA_10dpa_fiberEST_05714	TC38398	4	0.566442	0.307786	0.605417	1.05146	1.21841		2.90794	2.90794	3.38698	4.37718	8.51496	52.7098	Unknown function						GA__Eb0008F18f	CON_001_07057
GA_10dpa_fiberEST_07089	TC38853	4	0.479632	0.898755	0.339151	1.00005	0.346277	1.30496	0.983911	1.21335	1.59218	9.78112	8.69388	19.2929	GTP-binding protein	GO:0007264	GO:0005525				GA__Eb0016J23f	CON_001_12253
GA_10dpa_fiberEST_10012	TC32853	4	1.87254	2.56685	2.71321	1.56374	1.26576	1.40834	3.43426	4.85678	7.88986	8.05564	12.6407	9.31787	Ferritin 3, chloroplast precursor	GO:0006879	GO:0005488	GO:0009507	ATFER1 (ferretin 1); ferric iron binding		GA__Ea0005F18	CON_002_00807
GA_10dpa_fiberEST_11669	TC37376	4	1.29954	1.95477	2.56685	1.70882	1.5768	1.21251	2.63902	2.23457	3.07375	3.38698	4.43828	6.72717	Ras-related protein Rab11C	GO:0015031	GO:0005525		AtRABA2c/AtRab11A (Arabidopsis Rab GTPase homolog A2c); GTP binding		GA__Ed0010B01r
GA_10dpa_fiberEST_07104		4	1.24833	0.537375	0.360982	0.463294			1.51572	1.25006	1.58777	2.78949	2.49666	3.68075	Unknown function						GA__Eb0017H22f	CON_001_04946
GA_10dpa_fiberEST_07555	TC38577	4	0.772711	0.986301	1.04979	0.742776	0.551335	0.456916	1.79253	1.04138	2.11404	2.15846	2.26577	2.11404	Hypothetical protein At5g21950	GO:0006725	GO:0003824		hydrolase, alpha/beta fold family protein	Tetrachloroethene degradation	GA__Ea0028D11	CON_002_01170
GA_10dpa_fiberEST_06430	TC36980	4	1.02016	1.22603	0.959929	1.11884	2.90794	1.40542	0.943765	2.32947	2.51403	10.2674	12.1257	31.125	Protease P27	GO:0006508	GO:0004252				GA__Eb0029J24f	CON_001_04942
GA_10dpa_fiberEST_12200	TC39017	4	0.938807		0.512278	0.293209		0.220676	0.839731	1.01494	1.13839	1.34444	1.42603	1.65864	Putative PCF2-like DNA binding protein	GO:0045449	GO:0003824		TCP family transcription factor, putative		GA__Ea0006C06	CON_001_06928
GA_10dpa_fiberEST_05938	TC30271	4	1.00386	1.05665	1.26138	0.861546	0.583579	0.631126	3.50642	2.60268	4.19887	3.07375	4.53154	11.9588	Probable glutathione peroxidase At3g63080	GO:0006979	GO:0004601		ATGPX5 (GLUTATHIONE PEROXIDASE 5); glutathione peroxidase	Glutathione metabolism	GA__Ec0009G11r	CON_001_11872
GA_10dpa_fiberEST_06002	TC36980	4	0.84148	0.705638	0.53663	0.722966	1.10267	1.07998	1.58447	1.86607	2.08493	6.1475	5.85634	11.6318	Unknown function							CON_001_08737
GA_10dpa_fiberEST_06424	TC36985	4	0.777546	0.99903	0.746907	0.746907	0.666187	0.613017	1.54435	3.13834	4.16986	6.27667	8.28212	7.31065	Protease P27	GO:0006508	GO:0004295			Neuroactive ligand-receptor interaction	GA__Eb0029J14f	CON_001_07082
GA_10dpa_fiberEST_12158	TC37658	4	0.722966	0.710546	0.675019	0.994787	0.687771	0.51086	2.32947	2.11404	3.43426	3.07375	3.4822	4.16986	Xyloglucan endotransglycosylase	GO:0005975	GO:0004553	GO:0005618	xyloglucan:xyloglucosyl transferase, putative / xyloglucan endotransglycosylase, putative / endo-xyloglucan transferase, putative		GA__Ed0003E03f	CON_011_04277
GA_10dpa_fiberEST_10188	TC28130	4	3.91768	10.4107	10.0561	10.8528	2.25012	1.36699	8.57419	7.72749	21.5557	22.4711	31.125	35.261	Unknown function						GA__Ed0017A01r	CON_003_02498
GA_10dpa_fiberEST_05939		4	0.998511	1.14631	1.39668	0.93174	0.64977	0.647521	1.41519	1.86865	3.05252	86.2229	86.2229	256	Unknown function				inositol 1,3,4-trisphosphate 5/6-kinase family protein
GA_10dpa_fiberEST_06031		4	0.924663	0.862143	0.688725		1.57899	1.48865	1.44693	2.86791	3.11666	5.1337	8	11.8762	Unknown function
GA_10dpa_fiberEST_02864	TC35808	4	1.33886	1.33053	2.31338	1.27103	0.546768	0.74072	1.1607	1.68063	2.2974	2.71321	3.4822	4.65893	Unknown function						GA__Ed0071D11r	CON_001_11056
GA_10dpa_fiberEST_03870		4	1.00141	1.11342	1.17059	1.10216	0.989885	1.1508	2.30804	2.01391	3.11666	3.35582	4.20858	5.02805	OJ000223_09.15 protein	GO:0006096	GO:0008943		GAPC (GLYCERALDEHYDE-3-PHOSPHATE DEHYDROGENASE C SUBUNIT); glyceraldehyde-3-phosphate dehydrogenase;GAPC (GLYCERALDEHYDE-3-PHOSPHATE DEHYDROGENASE C SUBUNIT); glyceraldehyde-3-phosphate dehydrogenase;GAPC (GLYCERALDEHYDE-3-PHOSPHATE DEHYDROGENASE C SUBUNIT); glyceraldehyde-3-phosphate dehydrogenase	Glycolysis / Gluconeogenesis	GA__Ed0077D06r	CON_032_04493
GA_10dpa_fiberEST_04258	TC27908	4	0.679243	0.108819	0.0351581	0.20733	0.144586	0.106579	0.628942	0.925304	0.690159	0.605836	0.590496	0.463294	Unknown function						GA__Ea0018G23	CON_001_09247
GA_10dpa_fiberEST_12737	TC33151	4	0.96741	0.0871715		0.291183			0.795536	1.05804	0.942392	1.62338	1.02662	2.46229	Putative serine carboxypeptidase II	GO:0006508	GO:0004185		SCPL29 (serine carboxypeptidase-like 29); serine carboxypeptidase		GA__Ea0012K09	CON_004_03416
GA_10dpa_fiberEST_10184	TC38325	4	1.66555	1.13446	1.31951	0.849685	0.836826	0.725979	1.83783	1.83147	2.09943	1.71356	3.29436	5.31474	Putative DNA-binding protein	GO:0006355	GO:0003700	GO:0005634	ATHB13 (ARABIDOPSIS THALIANA HOMEOBOX PROTEIN 12); DNA binding / transcription factor		GA__Ec0022B04r	CON_003_02715
GA_10dpa_fiberEST_03041	TC39634	4	0.753668	0.809442	0.755236	0.740207	0.368567	0.432269	3.50642	2.23457	3.73213	3.27161	5.9794	3.50642	Unknown function				male sterility MS5 family protein		GA__Ed0014D10r	CON_001_09638
GA_10dpa_fiberEST_00243	TC31067	4	0.635957		0.373712		0.75891	0.620284	0.977657	1.264	1.20664	0.963596	0.935753	2.82843	Unknown function						GA__Ed0052A02r	CON_001_07220
GA_10dpa_fiberEST_00794	TC36395	4	1.46206	0.614719	0.53108	0.371131	0.303549	0.264255	1.35755	1.82766	7.06162	12.3805	27.0959	30.2738	Yippee-like protein CG15309	GO:0000004	GO:0005554	GO:0008372	similar to unknown protein [Arabidopsis thaliana] (TAIR:AT4G27745.1); similar to Yippee-like protein At4g27740, putative [Oryza sativa (japonica cultivar-group)] (GB:ABA98518.1); similar to Os12g0484700 [Oryza sativa (japonica cultivar-group)] (GB:NP_001066778.1); contains InterPro domain Yippee-like protein; (InterPro:IPR004910)		GA__Ed0093B02f
GA_10dpa_fiberEST_04153	TC39892	4	0.384219	0.348686	0.473029	0.429283	0.112656	0.225313	1.86736	1.7411	2.39496	2.77022	4.16986	4.22807	Hypothetical protein	GO:0016567	GO:0008270	GO:0000151	protein binding / zinc ion binding	Ubiquitin mediated proteolysis, Parkinson's disease, Huntington's disease	GA__Ea0017M02	CON_001_12145
GA_10dpa_fiberEST_02212		4	0.852635	0.913198	0.736624	0.738157	0.63728	0.726986	1.08147	1.47019	2.67585	10.1965	10.7779	18.7654	Cytochrome c oxidase subunit II	GO:0006810	GO:0016491	GO:0005746		Oxidative phosphorylation	GA__Ed0079H12r	CON_001_12583
GA_10dpa_fiberEST_03821		5	1.37745	1.54542	1.90528	1.20497	0.441352	1.3333	2.39496	1.11574	0.994367	0.781328	0.79996	0.320856	Unknown function				similar to unknown protein [Arabidopsis thaliana] (TAIR:AT5G52370.1); similar to hypothetical protein MtrDRAFT_AC146330g18v1 [Medicago truncatula] (GB:ABE90880.1); contains InterPro domain Translation protein SH3-like; (InterPro:IPR008991)		GA__Ed0080E03r	CON_003_03074
GA_10dpa_fiberEST_00338		5	0.904379	0.325335	0.228458	0.20166		0.956078	0.592957	0.588861	0.524131	0.397768	0.381565	0.214641	Dentin sialophosphoprotein precursor [Contains: Dentin phosphoprotein	GO:0001503	GO:0003676	GO:0005578			GA__Ed0059C04f
GA_10dpa_fiberEST_01113		5	0.99048	0.791137	0.657016	0.577143	0.628942	1.11806	1.67714	1.44493	0.978809	0.918913	0.630252	0.234881	Hypothetical protein At5g14600		GO:0008757		similar to OSJNBb0033P05.9 [Oryza sativa (japonica cultivar-group)] (GB:CAE05670.3); similar to PREDICTED: similar to MGC53312 protein [Gallus gallus] (GB:XP_421386.2); similar to OSJNBb0026L04.5 [Oryza sativa (japonica cultivar-group)] (GB:CAE01500.2); contains InterPro domain SAM (and some other nucleotide) binding motif; (InterPro:IPR000051)		GA__Ed0009F12r	CON_002_01119
GA_10dpa_fiberEST_12708		5	0.717475	0.769504	0.325335	0.154963	0.392292	0.463294	1.4025	1.29504	1.03872	0.996457	0.208772	0.0902456	Omega-3 fatty acid desaturase, endoplasmic reticulum	GO:0006636	GO:0016717	GO:0016020	FAD3 (FATTY ACID DESATURASE 3); omega-3 fatty acid desaturase		GA__Ed0002E02r
GA_10dpa_fiberEST_03570		5		1.6358	1.78881			2.67585	17.2677	18.1261	28.0514	47.1766	0.0328037	49.5221	Histone deactylase 6	GO:0006355	GO:0016787	GO:0005634			GA__Ed0087F02f	CON_003_02457
GA_10dpa_fiberEST_10842		5	0.694478	0.531448	0.234881	0.153893	0.161544	0.993258	0.950198	0.921464	0.791137	0.576743	0.208772	0.183011	Unknown function				GASA4 (GAST1 PROTEIN HOMOLOG 4)		GA__Ed0043C09r	CON_003_02281
GA_10dpa_fiberEST_12276		5	0.670821	0.839731	0.696406	0.977047	0.248273	0.70466	0.783497	0.938156	0.813943	0.820173	0.839731	0.170755	Aspartate aminotransferase, cytoplasmic	GO:0009058	GO:0008483	GO:0009507	ASP3 (ASPARTATE AMINOTRANSFERASE 3)	Alkaloid biosynthesis I, Phenylalanine, tyrosine and tryptophan biosynthesis, Novobiocin biosynthesis, Phenylalanine metabolism, Alanine and aspartate metabolism, Glutamate metabolism, Carbon fixation, Cysteine metabolism, Arginine and proline metabolism, Tyrosine metabolism	GA__Ed0010H01f	CON_005_03679
